# Supplementary material for: Impact of Neonatal Fc Receptor on Transferrin Receptor Antibody Fusion Protein Pharmacokinetics
Source: Pharmaceutics. 2026 Feb 22;18(2):269. doi: 10.3390/pharmaceutics18020269 (PMC12944049; doi:10.3390/pharmaceutics18020269)
Supplement: Supplementary file 1 [file pharmaceutics-18-00269-s001.zip]

Archive with 1 entries (1 files):
- pharmaceutics-4095995-supplementary.pdf
